# Supplementary material for: Genome-Wide Identification and Analysis of Family Members with Juvenile Hormone Binding Protein Domains in Spodoptera frugiperda
Source: Insects. 2024 Jul 28;15(8):573. doi: 10.3390/insects15080573 (PMC11354444; doi:10.3390/insects15080573)
Supplement: Supplementary file 1 [file insects-15-00573-s001.zip]

Archive with 3 entries (3 files):
- Table S1 Physical and chemical properties and subcellular localization of JHBP gene family in S. frugiperda.pdf
- Table S2 Secondary structure analysis of the JHBP protein of S. frugiperda.pdf
- Table S3 Analysis of gene replication events in SfJHBP family members of S. frugiperda.pdf
